# Supplementary material for: Bioaccumulation and Mass Balance Analysis of Veterinary Antibiotics in an Agricultural Environment
Source: Toxics. 2022 Apr 24;10(5):213. doi: 10.3390/toxics10050213 (PMC9147115; doi:10.3390/toxics10050213)
Supplement: Supplementary file 1 [file toxics-10-00213-s001.zip]

Archive with 1 entries (1 files):
- toxics-1674114-supplementary.pdf
